# Supplementary material for: Effect of Protection Polymer Coatings on the Performance of an Amperometric Galactose Biosensor in Human Plasma
Source: Biosensors (Basel). 2024 Mar 30;14(4):167. doi: 10.3390/bios14040167 (PMC11047878; doi:10.3390/bios14040167)
Supplement: Supplementary file 1 [file biosensors-14-00167-s001.zip]

Archive with 1 entries (1 files):
- biosensors-2912484-Supplementary.pdf
